# Supplementary material for: Identification and Analysis of bZIP Family Genes in Potato and Their Potential Roles in Stress Responses
Source: Front Plant Sci. 2021 May 28;12:637343. doi: 10.3389/fpls.2021.637343 (PMC8193719; doi:10.3389/fpls.2021.637343)
Supplement: Supplementary Figure 1 — Sequence logos of the basic region of bZIP members from potato (A) and Arabidopsis (B). [file Data_Sheet_1.ZIP]

Archive with 11 entries (10 files):
- supplementary materials/
- supplementary materials/Supplementary Figure S1.pdf
- supplementary materials/Supplementary Figure S2.pdf
- supplementary materials/Supplementary Figure S3.pdf
- supplementary materials/Supplementary Table S1.xlsx
- supplementary materials/Supplementary Table S2.xlsx
- supplementary materials/Supplementary Table S3.xlsx
- supplementary materials/Supplementary Table S4.docx
- supplementary materials/Supplementary Table S5.xlsx
- supplementary materials/Supplementary Table S6.xlsx
- supplementary materials/Supplementary Table S7.xlsx
