# Supplementary material for: Identification and Analysis of bZIP Family Genes in Potato and Their Potential Roles in Stress Responses
Source: Front Plant Sci. 2021 May 28;12:637343. doi: 10.3389/fpls.2021.637343 (PMC8193719; doi:10.3389/fpls.2021.637343)
Supplement: Supplementary Figure 1 — Sequence logos of the basic region of bZIP members from potato (A) and Arabidopsis (B). [file Data_Sheet_1.ZIP › supplementary materials/Supplementary Table S1.xlsx]

## Sheet: Sheet1
Table S1: Primers in this study.
Gene name	Forward Primer-Sequence (5'-3')	Reverse Primer- Sequence (5'-3')
StbZIP06	CGGCTGATAGGGCTACACAG	CTCTTCCCTCACCAGCCTTG
StbZIP08	ATTATGCTTGATGGGTTCAACG	GCAAGACATTGGCAGTCATAAT
StbZIP10	GATACCAAGGGTTGTGGTTTTC	GAGGCGACATTCATCAAAGATC
StbZIP11	TCGAAAGCAGGCTTACACGA	AATGGGGCCGTTGATGTTCT
StbZIP12	AGGGAATCAGCAAGAAGATCAA	TGCTTCCATGTTCAAGTAAAGC
StbZIP13	ACAATTAACTCAACGCTTCGTC	TTCATGAGAACACGTAGAACCA
StbZIP15	GAAAGCAAAAGCATCTGGAGAA	GTAACCGGTTCATTATTTCCCG
StbZIP19	GCTTAAACTTGAAAACCGGGAT	CTGTTGAAGTTGTCGTGTGATT
StbZIP24	TAGTCGAGTTACACGAAAGCTT	ATGCATATTAGCGCGAATCATC
StbZIP25	GACCACAGCAACTGCAACAG	TGCCCAACTGCCCACTATTT
StbZIP26	AAAACAGCAACATACTGAGCAG	GCTCTTAAAACAGAGTTCTCTGC
StbZIP30	CACGTTGCATGATGTCTTATGT	ACAAAGATCACTTGTTGACTGC
StbZIP32	TTCACTTCATTTCATTGCCAGG	GGTAGGGTAAGGTCTGTGTTAC
StbZIP38	AGGGCAGCTAGAGGTTCAGT	GGAAATTCCACCCCACGAGT
StbZIP43	CAAGTGTCTTGAGTTACAACGG	AAGATTCGTTCTGAATAAGCGC
StbZIP47
StbZIP48
