# Supplementary material for: Identification and Analysis of bZIP Family Genes in Potato and Their Potential Roles in Stress Responses
Source: Front Plant Sci. 2021 May 28;12:637343. doi: 10.3389/fpls.2021.637343 (PMC8193719; doi:10.3389/fpls.2021.637343)
Supplement: Supplementary Figure 1 — Sequence logos of the basic region of bZIP members from potato (A) and Arabidopsis (B). [file Data_Sheet_1.ZIP › supplementary materials/Supplementary Table S2.xlsx]

## Sheet: Sheet1
Table S2: The related information of the bZIP genes of potato.
Chromosome No.	Gene Name	Gene ID	ORF length（bp）	Size（aa）	MW(kDa)	pI
1	StbZIP01	PGSC0003DMT400058468	441	146	16.62	10.03
1	StbZIP02	PGSC0003DMT400088166	435	144	16.63	6.14
1	StbZIP03	PGSC0003DMT400000266	1254	417	44.5	5.99
1	StbZIP04	PGSC0003DMT400007165	417	138	15.41	10.25
1	StbZIP05	PGSC0003DMT400085559	417	138	15.41	10.25
1	StbZIP06	PGSC0003DMT400076576	855	284	30.79	6.56
1	StbZIP07	PGSC0003DMT400066603	1245	414	45.04	10.31
1	StbZIP08	PGSC0003DMT400079474	501	166	18.98	6.29
1	StbZIP09	PGSC0003DMT400004178	1734	577	63.27	7.35
1	StbZIP10	PGSC0003DMT400015830	819	272	29.68	6
2	StbZIP11	PGSC0003DMT400061403	684	227	24.91	10.3
2	StbZIP12	PGSC0003DMT400040054	399	132	15.42	9.76
2	StbZIP13	PGSC0003DMT400009068	435	144	16.44	5.21
2	StbZIP14	PGSC0003DMT400032960	1203	400	43.81	6.59
2	StbZIP15	PGSC0003DMT400055214	666	221	25.78	9.05
2	StbZIP16	PGSC0003DMT400003516	543	180	21.06	5.6
3	StbZIP17	PGSC0003DMT400058187	501	166	19.05	7.51
3	StbZIP18	PGSC0003DMT400089985	528	175	20.64	5.71
3	StbZIP19	PGSC0003DMT400013972	615	204	23.58	7.77
4	StbZIP20	PGSC0003DMT400094588	1560	519	57.4	8.99
4	StbZIP21	PGSC0003DMT400090249	2016	671	73.39	8.21
4	StbZIP22	PGSC0003DMT400002100	1023	340	37.46	6.98
4	StbZIP23	PGSC0003DMT400074878	786	261	28.67	9.47
4	StbZIP24	PGSC0003DMT400012575	423	140	16.75	8.51
4	StbZIP25	PGSC0003DMT400020670	1362	453	48.81	10.04
4	StbZIP26	PGSC0003DMT400009493	453	150	17.48	8.19
4	StbZIP27	PGSC0003DMT400009538	1335	444	48.3	8.69
4	StbZIP28	PGSC0003DMT400025921	870	289	32.79	5.36
5	StbZIP29	PGSC0003DMT400019465	585	194	22.56	5.74
5	StbZIP30	PGSC0003DMT400084203	1242	413	44.51	9.07
6	StbZIP31	PGSC0003DMT400018832	435	144	16.59	5.9
6	StbZIP32	PGSC0003DMT400042946	975	324	36.02	6.88
6	StbZIP33	PGSC0003DMT400070968	1050	349	38.78	6.29
6	StbZIP34	PGSC0003DMT400045314	981	326	36.33	7.86
6	StbZIP35	PGSC0003DMT400078084	555	184	21.49	5.02
7	StbZIP36	PGSC0003DMT400024289	912	303	35.1	5.91
7	StbZIP37	PGSC0003DMT400032381	870	289	32.15	5.92
8	StbZIP38	PGSC0003DMT400038493	1050	349	38.56	5.58
8	StbZIP39	PGSC0003DMT400047522	1158	385	41.16	8.83
8	StbZIP40	PGSC0003DMT400053576	558	185	20.6	9.54
9	StbZIP41	PGSC0003DMT400006851	1287	428	46.42	8.94
10	StbZIP42	PGSC0003DMT400015892	1245	414	45.32	9.24
10	StbZIP43	PGSC0003DMT400043542	480	159	18.12	5.43
10	StbZIP44	PGSC0003DMT400031184	780	259	28.37	7.34
10	StbZIP45	PGSC0003DMT400072260	1044	347	37.87	7.91
10	StbZIP46	PGSC0003DMT400018486	2469	822	88.18	5.9
10	StbZIP47	PGSC0003DMT400018574	960	319	35.69	6.27
11	StbZIP48	PGSC0003DMT400059039	1101	366	40.07	9.14
12	StbZIP49	PGSC0003DMT400020206	918	305	34.84	5.44
