# Supplementary material for: Identification and Analysis of bZIP Family Genes in Potato and Their Potential Roles in Stress Responses
Source: Front Plant Sci. 2021 May 28;12:637343. doi: 10.3389/fpls.2021.637343 (PMC8193719; doi:10.3389/fpls.2021.637343)
Supplement: Supplementary Figure 1 — Sequence logos of the basic region of bZIP members from potato (A) and Arabidopsis (B). [file Data_Sheet_1.ZIP › supplementary materials/Supplementary Table S3.xlsx]

## Sheet: St_At
StbZIP Gene Name	StbZIP Gene ID	AtbZIP Gene ID	Numbers of conserved flanking genes
StbZIP08	PGSC0003DMT400079474	AT4G34590.1	50
StbZIP43	PGSC0003DMT400043542	AT4G34590.1	6
StbZIP11	PGSC0003DMT400061403	AT4G35900.1	23
StbZIP25	PGSC0003DMT400020670	AT5G42910.1	17
StbZIP46	PGSC0003DMT400018486	AT2G40950.1	6
StbZIP32	PGSC0003DMT400042946	AT2G40620.1	8
StbZIP10	PGSC0003DMT400015830	AT4G35040.2	50
StbZIP44	PGSC0003DMT400031184	AT4G35040.2	18
StbZIP08	PGSC0003DMT400079474	AT2G18160.1	9
StbZIP13	PGSC0003DMT400009068	AT2G18160.1	53
StbZIP12	PGSC0003DMT400040054	AT2G18160.1	22
StbZIP10	PGSC0003DMT400015830	AT2G16770.2	13
StbZIP44	PGSC0003DMT400031184	AT2G16770.2	6
StbZIP11	PGSC0003DMT400061403	AT2G17770.2	22
StbZIP09	PGSC0003DMT400004178	AT4G38900.1	50
StbZIP27	PGSC0003DMT400009538	AT4G38900.1	7
StbZIP09	PGSC0003DMT400004178	AT2G21230.3	32
StbZIP27	PGSC0003DMT400009538	AT2G21230.3	7
StbZIP25	PGSC0003DMT400020670	AT1G45249.6	7
StbZIP25	PGSC0003DMT400020670	AT1G45249.6	7
StbZIP07	PGSC0003DMT400066603	AT4G34000.2	20
StbZIP07	PGSC0003DMT400066603	AT3G19290.3	23
StbZIP41	PGSC0003DMT400006851	AT2G36270.3	7
StbZIP14	PGSC0003DMT400032960	AT4G36730.1	14
StbZIP16	PGSC0003DMT400003516	AT3G30530.1	11
StbZIP16	PGSC0003DMT400003516	AT5G38800.1	11
StbZIP08	PGSC0003DMT400079474	AT1G75390.1	9
StbZIP13	PGSC0003DMT400009068	AT1G75390.1	9
StbZIP26	PGSC0003DMT400009493	AT1G75390.1	55
StbZIP43	PGSC0003DMT400043542	AT1G75390.1	7
StbZIP46	PGSC0003DMT400018486	AT3G56660.1	8
StbZIP15	PGSC0003DMT400055214	AT3G49760.1	25
StbZIP24	PGSC0003DMT400012575	AT3G49760.1	6
StbZIP23	PGSC0003DMT400074878	AT1G43700.1	12
StbZIP02	PGSC0003DMT400088166	AT3G62420.1	22
StbZIP04	PGSC0003DMT400007165	AT3G62420.1	10
StbZIP31	PGSC0003DMT400018832	AT3G62420.1	6
StbZIP03	PGSC0003DMT400000266	AT4G01120.1	25
StbZIP03	PGSC0003DMT400000266	AT2G46270.1	42
StbZIP30	PGSC0003DMT400084203	AT2G46270.1	6
StbZIP15	PGSC0003DMT400055214	AT2G22850.1	12
StbZIP39	PGSC0003DMT400047522	AT1G32150.1	7
StbZIP15	PGSC0003DMT400055214	AT4G37730.1	41
StbZIP24	PGSC0003DMT400012575	AT4G37730.1	10

## Sheet: St_Sl
StbZIP Gene Name	StbZIP Gene ID	SlbZIP Gene ID	Numbers of conserved flanking genes
StbZIP03	PGSC0003DMT400000266	Solyc01g095460.2.1	1321
StbZIP04	PGSC0003DMT400007165	Solyc01g100460.2.1	1321
StbZIP06	PGSC0003DMT400076576	Solyc01g104650.2.1	1321
StbZIP07	PGSC0003DMT400066603	Solyc01g108080.2.1	1321
StbZIP08	PGSC0003DMT400079474	Solyc01g109880.2.1	1321
StbZIP09	PGSC0003DMT400004178	Solyc01g110480.2.1	1321
StbZIP10	PGSC0003DMT400015830	Solyc01g111580.2.1	1321
StbZIP01	PGSC0003DMT400058468	Solyc01g008980.2.1	149
StbZIP02	PGSC0003DMT400088166	Solyc01g100460.2.1	11
StbZIP02	PGSC0003DMT400088166	Solyc01g079480.2.1	110
StbZIP04	PGSC0003DMT400007165	Solyc01g079480.2.1	6
StbZIP08	PGSC0003DMT400079474	Solyc10g054010.1.1	44
StbZIP10	PGSC0003DMT400015830	Solyc10g055550.1.1	44
StbZIP07	PGSC0003DMT400066603	Solyc10g050210.1.1	9
StbZIP08	PGSC0003DMT400079474	Solyc02g084860.1.1	13
StbZIP08	PGSC0003DMT400079474	Solyc04g080740.1.1	18
StbZIP09	PGSC0003DMT400004178	Solyc04g081190.2.1	6
StbZIP03	PGSC0003DMT400000266	Solyc05g050220.2.1	6
StbZIP02	PGSC0003DMT400088166	Solyc06g009640.1.1	9
StbZIP13	PGSC0003DMT400009068	Solyc01g109880.2.1	15
StbZIP12	PGSC0003DMT400040054	Solyc01g109880.2.1	8
StbZIP11	PGSC0003DMT400061403	Solyc02g061990.2.1	1239
StbZIP13	PGSC0003DMT400009068	Solyc02g084860.1.1	1239
StbZIP14	PGSC0003DMT400032960	Solyc02g085610.2.1	1239
StbZIP15	PGSC0003DMT400055214	Solyc02g092090.1.1	169
StbZIP12	PGSC0003DMT400040054	Solyc02g084860.1.1	37
StbZIP11	PGSC0003DMT400061403	Solyc02g083520.2.1	24
StbZIP14	PGSC0003DMT400032960	Solyc02g062950.2.1	19
StbZIP16	PGSC0003DMT400003516	Solyc02g089420.1.1	313
StbZIP13	PGSC0003DMT400009068	Solyc03g033730.1.1	28
StbZIP15	PGSC0003DMT400055214	Solyc03g043900.1.1	20
StbZIP12	PGSC0003DMT400040054	Solyc03g033730.1.1	18
StbZIP16	PGSC0003DMT400003516	Solyc03g046440.1.1	14
StbZIP13	PGSC0003DMT400009068	Solyc04g080740.1.1	26
StbZIP12	PGSC0003DMT400040054	Solyc04g080740.1.1	9
StbZIP17	PGSC0003DMT400058187	Solyc01g109880.2.1	8
StbZIP19	PGSC0003DMT400013972	Solyc02g092090.1.1	27
StbZIP17	PGSC0003DMT400058187	Solyc02g084860.1.1	19
StbZIP17	PGSC0003DMT400058187	Solyc03g033730.1.1	218
StbZIP18	PGSC0003DMT400089985	Solyc03g043810.1.1	218
StbZIP19	PGSC0003DMT400013972	Solyc03g043900.1.1	218
StbZIP17	PGSC0003DMT400058187	Solyc04g080740.1.1	7
StbZIP26	PGSC0003DMT400009493	Solyc01g109880.2.1	16
StbZIP27	PGSC0003DMT400009538	Solyc01g110480.2.1	16
StbZIP24	PGSC0003DMT400012575	Solyc02g092090.1.1	21
StbZIP26	PGSC0003DMT400009493	Solyc02g084860.1.1	28
StbZIP23	PGSC0003DMT400074878	Solyc04g071160.2.1	762
StbZIP25	PGSC0003DMT400020670	Solyc04g078840.2.1	762
StbZIP26	PGSC0003DMT400009493	Solyc04g080740.1.1	762
StbZIP27	PGSC0003DMT400009538	Solyc04g081190.2.1	762
StbZIP28	PGSC0003DMT400025921	Solyc04g082890.2.1	762
StbZIP21	PGSC0003DMT400090249	Solyc04g056470.1.1	121
StbZIP30	PGSC0003DMT400084203	Solyc01g095460.2.1	19
StbZIP29	PGSC0003DMT400019465	Solyc04g005170.1.1	6
StbZIP30	PGSC0003DMT400084203	Solyc05g050220.2.1	525
StbZIP31	PGSC0003DMT400018832	Solyc01g079480.2.1	8
StbZIP34	PGSC0003DMT400045314	Solyc06g060490.2.1	248
StbZIP31	PGSC0003DMT400018832	Solyc06g009640.1.1	239
StbZIP33	PGSC0003DMT400070968	Solyc06g048630.2.1	41
StbZIP32	PGSC0003DMT400042946	Solyc06g049040.2.1	41
StbZIP36	PGSC0003DMT400024289	Solyc12g010800.1.1	12
StbZIP37	PGSC0003DMT400032381	Solyc07g062710.2.1	398
StbZIP36	PGSC0003DMT400024289	Solyc07g053450.2.1	122
StbZIP36	PGSC0003DMT400024289	Solyc07g062710.2.1	8
StbZIP40	PGSC0003DMT400053576	Solyc08g061130.2.1	888
StbZIP39	PGSC0003DMT400047522	Solyc08g005290.2.1	194
StbZIP38	PGSC0003DMT400038493	Solyc08g006110.2.1	194
StbZIP41	PGSC0003DMT400006851	Solyc09g009490.2.1	462
StbZIP44	PGSC0003DMT400031184	Solyc01g111580.2.1	32
StbZIP42	PGSC0003DMT400015892	Solyc01g108080.2.1	15
StbZIP43	PGSC0003DMT400043542	Solyc01g109880.2.1	10
StbZIP42	PGSC0003DMT400015892	Solyc10g050210.1.1	197
StbZIP43	PGSC0003DMT400043542	Solyc10g054010.1.1	197
StbZIP44	PGSC0003DMT400031184	Solyc10g055550.1.1	197
StbZIP47	PGSC0003DMT400018574	Solyc10g081350.1.1	20
StbZIP47	PGSC0003DMT400018574	Solyc10g076920.1.1	597
StbZIP46	PGSC0003DMT400018486	Solyc10g078290.1.1	597
StbZIP45	PGSC0003DMT400072260	Solyc10g081350.1.1	597
StbZIP48	PGSC0003DMT400059039	Solyc11g044560.1.1	50
StbZIP49	PGSC0003DMT400020206	Solyc12g010800.1.1	440
StbZIP49	PGSC0003DMT400020206	Solyc07g053450.2.1	6

## Sheet: St_Vv
StbZIP Gene Name	StbZIP Gene ID	VvbZIP Gene ID	Numbers of conserved flanking genes
StbZIP06	PGSC0003DMT400076576	VIT_12s0055g00420.t01	8
StbZIP04	PGSC0003DMT400007165	VIT_14s0060g01210.t01	102
StbZIP02	PGSC0003DMT400088166	VIT_14s0060g01210.t01	11
StbZIP03	PGSC0003DMT400000266	VIT_15s0046g01440.t01	89
StbZIP08	PGSC0003DMT400079474	VIT_18s0001g13040.t01	28
StbZIP09	PGSC0003DMT400004178	VIT_18s0001g13740.t01	28
StbZIP03	PGSC0003DMT400000266	VIT_02s0025g01020.t01	32
StbZIP09	PGSC0003DMT400004178	VIT_03s0038g00860.t01	95
StbZIP10	PGSC0003DMT400015830	VIT_03s0038g02420.t01	95
StbZIP07	PGSC0003DMT400066603	VIT_03s0063g00310.t01	22
StbZIP08	PGSC0003DMT400079474	VIT_03s0038g04450.t01	20
StbZIP08	PGSC0003DMT400079474	VIT_04s0023g02430.t01	23
StbZIP02	PGSC0003DMT400088166	VIT_05s0077g01140.t01	11
StbZIP01	PGSC0003DMT400058468	VIT_06s0009g01790.t01	10
StbZIP02	PGSC0003DMT400088166	VIT_07s0005g01450.t01	44
StbZIP04	PGSC0003DMT400007165	VIT_07s0005g01450.t01	22
StbZIP16	PGSC0003DMT400003516	VIT_14s0083g00700.t01	48
StbZIP15	PGSC0003DMT400055214	VIT_18s0001g08710.t01	23
StbZIP13	PGSC0003DMT400009068	VIT_18s0001g13040.t01	34
StbZIP14	PGSC0003DMT400032960	VIT_18s0001g12120.t01	12
StbZIP14	PGSC0003DMT400032960	VIT_04s0023g01360.t01	121
StbZIP13	PGSC0003DMT400009068	VIT_04s0023g02430.t01	121
StbZIP12	PGSC0003DMT400040054	VIT_04s0023g02430.t01	48
StbZIP19	PGSC0003DMT400013972	VIT_18s0001g08710.t01	9
StbZIP17	PGSC0003DMT400058187	VIT_18s0001g13040.t01	6
StbZIP17	PGSC0003DMT400058187	VIT_04s0023g02430.t01	42
StbZIP24	PGSC0003DMT400012575	VIT_18s0001g08710.t01	446
StbZIP25	PGSC0003DMT400020670	VIT_18s0001g10450.t01	446
StbZIP26	PGSC0003DMT400009493	VIT_18s0001g13040.t01	446
StbZIP27	PGSC0003DMT400009538	VIT_18s0001g13740.t01	446
StbZIP23	PGSC0003DMT400074878	VIT_18s0076g00330.t01	42
StbZIP28	PGSC0003DMT400025921	VIT_18s0122g00500.t01	91
StbZIP27	PGSC0003DMT400009538	VIT_03s0038g00860.t01	10
StbZIP25	PGSC0003DMT400020670	VIT_03s0063g00310.t01	9
StbZIP26	PGSC0003DMT400009493	VIT_03s0038g04450.t01	7
StbZIP26	PGSC0003DMT400009493	VIT_04s0023g02430.t01	33
StbZIP29	PGSC0003DMT400019465	VIT_01s0010g00930.t01	22
StbZIP30	PGSC0003DMT400084203	VIT_15s0046g01440.t01	24
StbZIP33	PGSC0003DMT400070968	VIT_13s0067g02900.t01	10
StbZIP32	PGSC0003DMT400042946	VIT_13s0067g02900.t01	7
StbZIP31	PGSC0003DMT400018832	VIT_05s0077g01140.t01	8
StbZIP31	PGSC0003DMT400018832	VIT_07s0005g01450.t01	19
StbZIP37	PGSC0003DMT400032381	VIT_12s0028g02590.t01	11
StbZIP36	PGSC0003DMT400024289	VIT_12s0028g02590.t01	87
StbZIP37	PGSC0003DMT400032381	VIT_19s0014g01780.t01	250
StbZIP36	PGSC0003DMT400024289	VIT_19s0014g01780.t01	10
StbZIP39	PGSC0003DMT400047522	VIT_02s0012g02250.t01	20
StbZIP38	PGSC0003DMT400038493	VIT_04s0008g02750.t01	9
StbZIP41	PGSC0003DMT400006851	VIT_06s0080g00340.t01	7
StbZIP41	PGSC0003DMT400006851	VIT_08s0007g03420.t01	62
StbZIP47	PGSC0003DMT400018574	VIT_13s0175g00120.t01	6
StbZIP44	PGSC0003DMT400031184	VIT_03s0038g02420.t01	41
StbZIP42	PGSC0003DMT400015892	VIT_03s0063g00310.t01	7
StbZIP43	PGSC0003DMT400043542	VIT_03s0038g04450.t01	7
StbZIP46	PGSC0003DMT400018486	VIT_08s0040g00870.t01	23
StbZIP49	PGSC0003DMT400020206	VIT_12s0028g02590.t01	10

## Sheet: St_Os
StbZIP Gene Name	StbZIP Gene ID	OsbZIP Gene ID	Numbers of conserved flanking genes
StbZIP03	PGSC0003DMT400000266	LOC_Os01g46970.1	9
StbZIP04	PGSC0003DMT400007165	LOC_Os12g37410.1	8
StbZIP02	PGSC0003DMT400088166	LOC_Os03g19370.1	13
StbZIP04	PGSC0003DMT400007165	LOC_Os05g03860.1	16
StbZIP16	PGSC0003DMT400003516	LOC_Os02g49560.1	6
StbZIP15	PGSC0003DMT400055214	LOC_Os03g47200.1	7
StbZIP15	PGSC0003DMT400055214	LOC_Os03g56010.1	7
StbZIP25	PGSC0003DMT400020670	LOC_Os02g52780.1	8
StbZIP25	PGSC0003DMT400020670	LOC_Os06g10880.2	9
StbZIP24	PGSC0003DMT400012575	LOC_Os07g03220.1	7
StbZIP25	PGSC0003DMT400020670	LOC_Os08g36790.1	6
StbZIP25	PGSC0003DMT400020670	LOC_Os09g28310.1	14
StbZIP29	PGSC0003DMT400019465	LOC_Os08g38020.1	8
StbZIP29	PGSC0003DMT400019465	LOC_Os09g29820.1	6

## Sheet: Collinear bZIPs characteristics
One-to-one orthologous relationships between potato and other four plant species.
Collinear StbZIP gene pairs in rice	Common collinear StbZIP gene pairs in grape, tomato and Arabidopsis	Common collinear StbZIP gene pairs in grape, tomato, Arabidopsis, and rice
StbZIP02	StbZIP02	StbZIP02
StbZIP03	StbZIP03	StbZIP03
StbZIP04	StbZIP04	StbZIP04
StbZIP15	StbZIP07	StbZIP15
StbZIP16	StbZIP08	StbZIP16
StbZIP24	StbZIP09	StbZIP24
StbZIP25	StbZIP10	StbZIP25
StbZIP29	StbZIP12
	StbZIP13
	StbZIP14
	StbZIP15
	StbZIP16
	StbZIP23
	StbZIP24
	StbZIP25
	StbZIP26
	StbZIP27
	StbZIP30
	StbZIP31
	StbZIP32
	StbZIP39
	StbZIP41
	StbZIP43
	StbZIP44
	StbZIP46
