# Supplementary material for: Identification and Analysis of bZIP Family Genes in Potato and Their Potential Roles in Stress Responses
Source: Front Plant Sci. 2021 May 28;12:637343. doi: 10.3389/fpls.2021.637343 (PMC8193719; doi:10.3389/fpls.2021.637343)
Supplement: Supplementary Figure 1 — Sequence logos of the basic region of bZIP members from potato (A) and Arabidopsis (B). [file Data_Sheet_1.ZIP › supplementary materials/Supplementary Table S5.xlsx]

## Sheet: Sheet1
Duplicated pairs	Ka	Ks	Ka/Ks	Purifying selection	Duplicate type
StbZIP02-StbZIP04	0.440683	1.23654	0.356384	Yes	Segmental
StbZIP02-StbZIP31	0.118313	1.1045	0.107119	Yes	Segmental
StbZIP03-StbZIP30	0.18305	0.629252	0.290901	Yes	Segmental
StbZIP07-StbZIP42	0.193846	0.666502	0.290841	Yes	Segmental
StbZIP08-StbZIP13	0.295378	2.37497	0.124371	Yes	Segmental
StbZIP08-StbZIP26	0.30111	1.23565	0.243685	Yes	Segmental
StbZIP08-StbZIP43	0.24257	1.86368	0.130157	Yes	Segmental
StbZIP09-StbZIP27	0.363838	1.88161	0.193365	Yes	Segmental
StbZIP10-StbZIP44	0.170664	0.665824	0.25632	Yes	Segmental
StbZIP12-StbZIP13	0.296517	0.673456	0.440291	Yes	Segmental
StbZIP12-StbZIP17	0.382714	1.30575	0.2931	Yes	Segmental
StbZIP13-StbZIP17	0.19196	0.913387	0.210163	Yes	Segmental
StbZIP13-StbZIP26	0.264313	1.1744	0.225062	Yes	Segmental
StbZIP15-StbZIP19	0.261038	0.868604	0.300526	Yes	Segmental
StbZIP15-StbZIP24	0.4382	1.38889	0.315503	Yes	Segmental
StbZIP36-StbZIP37	0.30879	2.11504	0.145997	Yes	Segmental
StbZIP49-StbZIP36	0.248486	1.09975	0.225947	Yes	Segmental
StbZIP04-StbZIP05	0.0188887	0.0332158	0.568667	Yes	Tandem
