# Supplementary material for: Identification and Analysis of bZIP Family Genes in Potato and Their Potential Roles in Stress Responses
Source: Front Plant Sci. 2021 May 28;12:637343. doi: 10.3389/fpls.2021.637343 (PMC8193719; doi:10.3389/fpls.2021.637343)
Supplement: Supplementary Figure 1 — Sequence logos of the basic region of bZIP members from potato (A) and Arabidopsis (B). [file Data_Sheet_1.ZIP › supplementary materials/Supplementary Table S6.xlsx]

## Sheet: Sheet1
Regulatory elements in the promoter regions of StbZIP genes
Gene	CAT-box	ABRE	ERE	TCA-element	CGTCA-motif	AuxRR-core	W-box	MBS	TC-rich repeats	LTR	WUN-motif	ARE	DRE core	DRE1	TGACG-motif	WRE3	Myb-binding Site	CCGTCC-box	MYB	MYC
StbZIP01	1	2	0	0	2	0	2	3	0	1	0	8	0	0	2	3	2	1	5	2
StbZIP02	0	1	1	1	3	0	1	0	0	1	0	0	0	0	3	3	0	0	4	8
StbZIP03	1	3	0	0	2	0	0	1	1	1	1	2	0	0	2	2	1	1	5	4
StbZIP04	1	0	5	2	2	1	0	1	2	0	0	1	0	0	2	3	2	0	3	4
StbZIP05	1	0	5	2	2	1	0	1	2	0	0	1	0	0	2	3	2	0	3	4
StbZIP06	0	0	6	0	0	0	1	0	0	1	4	9	1	0	0	1	0	0	5	2
StbZIP07	2	11	0	2	5	0	1	0	0	0	0	8	0	0	5	1	2	0	5	1
StbZIP08	0	6	5	0	1	0	0	0	0	2	0	2	0	0	1	0	1	0	4	3
StbZIP09	0	6	6	1	1	0	1	0	0	0	3	2	0	0	1	4	1	0	2	7
StbZIP10	1	2	0	0	2	0	2	0	0	0	2	0	0	0	2	0	0	0	1	7
StbZIP11	1	2	1	1	1	0	0	0	0	1	0	0	0	0	1	1	1	1	3	3
StbZIP12	0	1	0	1	3	0	0	0	0	0	0	5	0	0	3	1	0	0	4	8
StbZIP13	1	5	0	0	2	0	0	0	0	0	3	3	0	0	2	0	2	0	7	4
StbZIP14	0	6	0	0	0	0	6	0	0	1	0	1	2	0	0	1	0	0	1	6
StbZIP15	0	5	6	0	0	1	4	1	1	0	0	1	0	1	0	1	1	0	2	4
StbZIP16	0	1	2	1	0	1	4	0	0	1	1	2	0	0	0	4	2	1	6	4
StbZIP17	0	2	1	1	3	0	4	0	2	2	1	1	0	0	3	0	0	0	4	2
StbZIP18	1	1	0	0	0	0	0	0	1	2	0	3	0	0	0	0	1	0	4	6
StbZIP19	0	0	4	0	1	0	0	0	0	1	3	5	0	0	1	1	2	0	2	2
StbZIP20	0	0	2	0	2	0	1	0	1	0	2	1	0	0	2	0	0	1	2	7
StbZIP21	2	1	1	2	2	0	0	1	0	0	1	0	0	0	2	0	2	0	3	7
StbZIP22	0	1	7	0	2	0	2	2	0	0	0	2	0	0	2	1	1	0	3	2
StbZIP23	0	2	10	0	1	1	3	2	1	1	0	0	0	0	1	1	1	1	3	1
StbZIP24	2	4	5	1	2	1	0	1	0	1	0	1	0	0	2	0	0	1	6	4
StbZIP25	1	3	2	0	2	0	1	0	0	0	0	3	0	0	2	0	0	1	5	6
StbZIP26	0	0	2	1	1	0	0	0	0	0	0	1	0	0	1	0	1	0	4	1
StbZIP27	1	2	0	1	2	0	1	2	1	0	1	0	0	0	2	0	2	0	4	5
StbZIP28	0	1	0	0	1	0	0	0	0	0	1	3	0	0	1	0	3	0	9	4
StbZIP29	4	4	2	0	2	0	1	0	0	0	1	2	0	0	2	0	1	1	4	5
StbZIP30	2	5	1	1	5	0	0	2	2	1	3	2	0	0	5	2	0	0	2	6
StbZIP31	0	1	4	2	1	1	0	0	0	0	5	1	0	0	1	0	0	0	5	4
StbZIP32	0	2	4	1	1	0	0	0	0	1	5	1	0	0	1	0	1	0	3	3
StbZIP33	0	2	2	1	4	0	2	0	0	1	1	0	0	0	4	0	0	0	3	5
StbZIP34	0	2	4	0	2	1	1	0	0	0	4	3	1	0	1	1	0	0	0	1
StbZIP35	0	1	3	2	1	0	2	0	1	2	3	1	0	0	0	0	0	0	3	5
StbZIP36	0	5	0	0	0	0	2	0	0	1	3	2	0	0	0	0	0	0	3	4
StbZIP37	0	2	2	0	0	0	1	0	0	0	1	0	0	0	0	3	1	2	8	6
StbZIP38	0	7	1	1	4	0	2	0	1	0	5	0	0	0	4	0	0	1	0	4
StbZIP39	2	0	1	0	0	0	2	3	1	1	0	2	0	0	0	2	1	0	4	7
StbZIP40	1	0	8	2	1	0	1	0	0	0	1	0	1	0	1	1	1	0	4	4
StbZIP41	0	1	3	0	0	1	0	0	0	0	0	5	0	0	0	0	0	0	0	8
StbZIP42	1	2	2	0	2	0	0	0	0	1	0	1	0	0	2	0	0	0	2	1
StbZIP43	0	3	3	2	0	0	0	0	1	0	2	8	0	0	0	1	1	0	4	5
StbZIP44	4	2	7	1	0	0	3	0	0	1	0	0	0	0	0	1	1	0	3	6
StbZIP45	0	1	0	3	0	0	0	0	0	0	1	2	0	0	0	1	1	0	3	4
StbZIP46	0	4	6	0	1	0	1	0	0	0	3	1	0	0	1	0	0	0	0	4
StbZIP47	0	1	3	0	0	0	1	1	1	1	0	6	0	0	0	0	1	0	4	4
StbZIP48	0	0	2	0	4	0	1	0	0	0	0	1	0	1	4	1	1	0	3	3
StbZIP49	1	3	1	1	2	0	1	1	0	0	1	1	0	1	2	0	0	1	1	6
