# Supplementary material for: Identification and Analysis of bZIP Family Genes in Potato and Their Potential Roles in Stress Responses
Source: Front Plant Sci. 2021 May 28;12:637343. doi: 10.3389/fpls.2021.637343 (PMC8193719; doi:10.3389/fpls.2021.637343)
Supplement: Supplementary Figure 1 — Sequence logos of the basic region of bZIP members from potato (A) and Arabidopsis (B). [file Data_Sheet_1.ZIP › supplementary materials/Supplementary Table S7.xlsx]

## Sheet: Sheet1
Stress treatment(s)	Induced gene(s)
BABA	StbZIP23	StbZIP05	StbZIP34	StbZIP28	StbZIP22	StbZIP02	StbZIP19
BABA/Heat	StbZIP19
BABA/Heat/Mannitol/Salt	StbZIP19
BABA/Mannitol	StbZIP19
BABA/P. infestans	StbZIP02	StbZIP34
BTH	StbZIP03	StbZIP09	StbZIP15	StbZIP30
BTH/Heat	StbZIP30
BTH/Mannitol	StbZIP15
BTH/Mannitol/Salt	StbZIP15
BTH/Salt	StbZIP15
Heat	StbZIP04	StbZIP08	StbZIP13	StbZIP17	StbZIP19	StbZIP26	StbZIP29	StbZIP30
Heat/Mannitol	StbZIP19
Heat/Mannitol/Salt	StbZIP19
Heat/Salt	StbZIP13	StbZIP17	StbZIP19
Mannitol	StbZIP06	StbZIP10	StbZIP11	StbZIP12	StbZIP14	StbZIP15	StbZIP19	StbZIP24	StbZIP25	StbZIP32	StbZIP38	StbZIP42	StbZIP43	StbZIP44	StbZIP47	StbZIP48
Mannitol/Salt	StbZIP10	StbZIP11	StbZIP12	StbZIP15	StbZIP19	StbZIP24	StbZIP25	StbZIP32	StbZIP43	StbZIP47
P. infestans	StbZIP02	StbZIP07	StbZIP29	StbZIP34	StbZIP42
Salt	StbZIP10	StbZIP11	StbZIP12	StbZIP13	StbZIP15	StbZIP17	StbZIP19	StbZIP24	StbZIP25	StbZIP32	StbZIP43	StbZIP47
